# Supplementary material for: Exploitation of Sugarcane Bagasse and Environmentally Sustainable Production, Purification, Characterization, and Application of Lovastatin by Aspergillus terreus AUMC 15760 under Solid-State Conditions
Source: Molecules. 2023 May 12;28(10):4048. doi: 10.3390/molecules28104048 (PMC10222103; doi:10.3390/molecules28104048)
Supplement: Supplementary file 1 [file molecules-28-04048-s001.zip]

Archive with 1 entries (1 files):
- molecules-2341621-supplementary.pdf
